# Supplementary material for: Transcriptomic analysis of ROS1+ non-small cell lung cancer reveals an upregulation of nucleotide synthesis and cell adhesion pathways
Source: Front Oncol. 2024 Dec 16;14:1408697. doi: 10.3389/fonc.2024.1408697 (PMC11683107; doi:10.3389/fonc.2024.1408697)
Supplement: Supplementary file 2 [file Table1.xlsx]

## Sheet: Contrast table
Sample	SampleStudy	Tissue	Fusion	Age	Sex	Batch	Race/Ethnicity	DiseaseStage	Disease	comparison1	comparison2	comparison3	comparison4	comparison5	comparison6	comparison7	comparison8	comparison9	comparison10	comparison11	comparison12	comparison13	comparison14	comparison15	comparison16
CD74-ROS1_1680	TCGA-64-1680-01	tumor	CD74-ROS1	63	M	TCGA	White	IV	RT	tumor	cancer	ROS1tumor		ROS1cancer	ROS1cancer	ROS1tumor	CD74tumor	CD74cancer	CD74cancer		ROS1tumor	ROS1tumor	CD74tumor	CD74tumor
CD74-ROS1_8278	TCGA-86-8278-01	tumor	CD74-ROS1	63	F	TCGA	White	IIB	RT,CT,TKI	tumor	cancer	ROS1tumor		ROS1cancer	ROS1cancer	ROS1tumor	CD74tumor	CD74cancer	CD74cancer		ROS1tumor	ROS1tumor	CD74tumor	CD74tumor
CLTC-ROS1_2665_1	TCGA-44-2665-01	tumor	CLTC-ROS1	55	F	TCGA	White	IIB	CT,IT	tumor	cancer	ROS1tumor		ROS1cancer	ROS1cancer	ROS1tumor					ROS1tumor	ROS1tumor
CLTC-ROS1_2665_2	TCGA-44-2665-01	tumor	CLTC-ROS1	55	F	TCGA	White	IIB	CT,IT	tumor	cancer	ROS1tumor		ROS1cancer	ROS1cancer	ROS1tumor					ROS1tumor	ROS1tumor
CLTC-ROS1_2665_4	TCGA-44-2665-01	tumor	CLTC-ROS1	55	F	TCGA	White	IIB	CT,IT	tumor	cancer	ROS1tumor		ROS1cancer	ROS1cancer	ROS1tumor					ROS1tumor	ROS1tumor
EZR-ROS1_6986_2	TCGA-55-6986-01	tumor	EZR-ROS1	74	F	TCGA	White	IB	None	tumor	cancer	ROS1tumor		ROS1cancer	ROS1cancer	ROS1tumor			EZRcancer	EZRcancer	ROS1tumor	ROS1tumor		EZRtumor	EZRtumor
EZR-ROS1_A7XG	TCGA-NJ-A7XG-01	tumor	EZR-ROS1	49	M	TCGA	AfricanAmerican	IIIA	CT	tumor	cancer	ROS1tumor		ROS1cancer	ROS1cancer	ROS1tumor			EZRcancer	EZRcancer	ROS1tumor	ROS1tumor		EZRtumor	EZRtumor
SLC34A2-ROS1_4426	TCGA-05-4426-01	tumor	SLC34A2-ROS1	71	M	TCGA	n/a	IB	n/a	tumor	cancer	ROS1tumor		ROS1cancer	ROS1cancer	ROS1tumor		SLCcancer		SLCcancer	ROS1tumor	ROS1tumor	SLCtumor		SLCtumor
SLC34A2-ROS1_A46Y	TCGA-62-A46Y-01	tumor	SLC34A2-ROS1	70	F	TCGA	White	IIIA	RT,CT	tumor	cancer	ROS1tumor		ROS1cancer	ROS1cancer	ROS1tumor		SLCcancer		SLCcancer	ROS1tumor	ROS1tumor	SLCtumor		SLCtumor
ALK_8460	TCGA-50-8460-01	tumor	EML4-ALK	74	M	TCGA	White	IA	RT	tumor	cancer				ALK/RETcancer						ALKtumor
ALK_6215	TCGA-67-6215-01	tumor	EML4-ALK	52	F	TCGA	White	IB	CT	tumor	cancer				ALK/RETcancer						ALKtumor
RET_6203	TCGA-75-6203-01	tumor	CCDC6-RET	n/a	F	TCGA	n/a	IIIA	n/a	tumor	cancer				ALK/RETcancer							RETtumor
RET_6543	TCGA-55-6543-01	tumor	TRIM33-RET	60	F	TCGA	n/a	IA	n/a	tumor	cancer				ALK/RETcancer							RETtumor
CD74-ROS1_S39_nRNA	S39	normal	CD74-ROS1	58	M	Sstudy	Asian	IIB	n/a	normal	normal	normal	normal	normal
CCDC6-ROS1_S9_nRNA	S9	normal	CCDC6-ROS1	69	M	Sstudy	Asian	IIB	n/a	normal	normal	normal	normal	normal
SLC34A2-ROS1_S48_cRNA	S48	tumor	SLC34A2-ROS1	48	F	Sstudy	Asian	IB	n/a	tumor	cancer	ROS1tumor		ROS1cancer	ROS1cancer	ROS1tumor		SLCcancer		SLCcancer	ROS1tumor	ROS1tumor	SLCtumor		SLCtumor
SLC34A2-ROS1_S48_nRNA	S48	normal	SLC34A2-ROS1	48	F	Sstudy	Asian	IB	n/a	normal	normal	normal	normal	normal
EML4-ALK_S26_nRNA	S26	normal	EML4-ALK	70	F	Sstudy	Asian	IB	n/a	normal	normal	normal	normal	normal
KIF5B-RET_S2_cRNA	S2	tumor	KIF5B-RET	62	M	Sstudy	Asian	IIIA	n/a	tumor	cancer				ALK/RETcancer							RETtumor
KIF5B-RET_S2_nRNA	S2	normal	KIF5B-RET	62	M	Sstudy	Asian	IIIA	n/a	normal	normal	normal	normal	normal
KIF5B-RET_S6_nRNA	S6	normal	KIF5B-RET	58	M	Sstudy	Asian	IA	n/a	normal	normal	normal	normal	normal
KIF5B-RET_S6-1_cRNA	S6	tumor	KIF5B-RET	58	M	Sstudy	Asian	IA	n/a	tumor	cancer				ALK/RETcancer							RETtumor
KIF5B-RET_S42_nRNA	S42	normal	KIF5B-RET	62	F	Sstudy	Asian	IIIB	n/a	normal	normal	normal	normal	normal
EML4-ALK_7163	TCGA-78-7163-01	tumor	EML4-ALK	60	M	TCGA	White	n/a	n/a	tumor	cancer				ALK/RETcancer						ALKtumor
EML4-ALK_A4P8	TCGA-86-A4P8-01	tumor	EML4-ALK	59	F	TCGA	White	n/a	n/a	tumor	cancer				ALK/RETcancer						ALKtumor
Ctl1_78		normal	CONTROL				cellline				cancer		ROS1line	ROS1cancer	ROS1cancer	ROS1line		SLCcancer		SLCcancer
Clt2_78		normal	CONTROL				cellline				cancer		ROS1line	ROS1cancer	ROS1cancer	ROS1line		SLCcancer		SLCcancer
Ctl3_78		normal	CONTROL				cellline				cancer		ROS1line	ROS1cancer	ROS1cancer	ROS1line		SLCcancer		SLCcancer
Ctl1_38		normal	CONTROL				cellline				cancer		ROS1line	ROS1cancer	ROS1cancer	ROS1line	CD74line	CD74cancer	CD74cancer
Ctl2_38		normal	CONTROL				cellline				cancer		ROS1line	ROS1cancer	ROS1cancer	ROS1line	CD74line	CD74cancer	CD74cancer
Ctl3_38		normal	CONTROL				cellline				cancer		ROS1line	ROS1cancer	ROS1cancer	ROS1line	CD74line	CD74cancer	CD74cancer
Ctl1_37		normal	CONTROL				cellline				cancer		ROS1line	ROS1cancer	ROS1cancer	ROS1line	CD74line	CD74cancer	CD74cancer
Ctl2_37		normal	CONTROL				cellline				cancer		ROS1line	ROS1cancer	ROS1cancer	ROS1line	CD74line	CD74cancer	CD74cancer
Ctl3_37		normal	CONTROL				cellline				cancer		ROS1line	ROS1cancer	ROS1cancer	ROS1line	CD74line	CD74cancer	CD74cancer
Ctl1_33		normal	CONTROL				cellline				cancer		ROS1line	ROS1cancer	ROS1cancer	ROS1line	CD74line	CD74cancer	CD74cancer
Ctl2_33		normal	CONTROL				cellline				cancer		ROS1line	ROS1cancer	ROS1cancer	ROS1line	CD74line	CD74cancer	CD74cancer
Ctl3_33		normal	CONTROL				cellline				cancer		ROS1line	ROS1cancer	ROS1cancer	ROS1line	CD74line	CD74cancer	CD74cancer
Ctl1_28		normal	CONTROL				cellline				cancer		ROS1line	ROS1cancer	ROS1cancer	ROS1line
Ctl2_28		normal	CONTROL				cellline				cancer		ROS1line	ROS1cancer	ROS1cancer	ROS1line
Ctl3_28		normal	CONTROL				cellline				cancer		ROS1line	ROS1cancer	ROS1cancer	ROS1line
Ctl1_27		normal	CONTROL				cellline				cancer		ROS1line	ROS1cancer	ROS1cancer	ROS1line	CD74line	CD74cancer	CD74cancer
Ctl2_27		normal	CONTROL				cellline				cancer		ROS1line	ROS1cancer	ROS1cancer	ROS1line	CD74line	CD74cancer	CD74cancer
Ctl3_27		normal	CONTROL				cellline				cancer		ROS1line	ROS1cancer	ROS1cancer	ROS1line	CD74line	CD74cancer	CD74cancer
Ctl1_23		normal	CONTROL				cellline				cancer		ROS1line	ROS1cancer	ROS1cancer	ROS1line	CD74line	CD74cancer	CD74cancer
Ctl2_23		normal	CONTROL				cellline				cancer		ROS1line	ROS1cancer	ROS1cancer	ROS1line	CD74line	CD74cancer	CD74cancer
Ctl3_23		normal	CONTROL				cellline				cancer		ROS1line	ROS1cancer	ROS1cancer	ROS1line	CD74line	CD74cancer	CD74cancer
Control_TCGA-55-8616	TCGA-55-8616	normal		58	F	TCGA	White			normal	normal	normal	normal	normal
Control_TCGA-50-5931	TCGA-50-5931	normal			F	TCGA	White			normal	normal	normal	normal	normal
Control_TCGA-55-1592	TCGA-55-1592	normal			M	TCGA	White			normal	normal	normal	normal	normal
Control_TCGA-55-6968	TCGA-55-6968	normal			M	TCGA	White			normal	normal	normal	normal	normal
Control_TCGA-38-4632	TCGA-38-4632	normal			M		AfricanAmerican			normal	normal	normal	normal	normal
